# Supplementary material for: IL-4Rα deletion disrupts psychomotor performance and reference memory in mice while sparing behavioural phenotype associated with spatial learning
Source: Brain Behav Immun. 2021 Feb;92:157–64. doi: 10.1016/j.bbi.2020.12.003 (PMC7909383; doi:10.1016/j.bbi.2020.12.003)
Supplement: Supplementary data 1 [file mmc1.xml]

<?xml version="1.0" encoding="UTF-8" standalone="no"?><data:data><datasets><author>tiro.brombacher@gmail.com</author><type>0</type><dataset><value>1</value><reason>Data will be made available on request</reason><comments/></dataset></datasets></data:data>
